# Supplementary material for: Development of a prognostic model for patients with extensive-stage small cell lung cancer undergoing immunotherapy and chemotherapy
Source: Front Immunol. 2025 Mar 7;16:1561333. doi: 10.3389/fimmu.2025.1561333 (PMC11926142; doi:10.3389/fimmu.2025.1561333)
Supplement: Supplementary file 1 [file DataSheet1.zip]

Archive with 51 entries (38 files):
- Raw Data/
- Raw Data/Patient Clinical Variables.xlsx
- Raw Data/R Code/
- Raw Data/R Code/1.Table1/
- Raw Data/R Code/1.Table1/.RData
- Raw Data/R Code/1.Table1/.Rhistory
- Raw Data/R Code/1.Table1/LASSO.csv
- Raw Data/R Code/1.Table1/table1.csv
- Raw Data/R Code/1.Table1/Table1.R
- Raw Data/R Code/10.c_index/
- Raw Data/R Code/10.c_index/.RData
- Raw Data/R Code/10.c_index/.Rhistory
- Raw Data/R Code/10.c_index/c_index.R
- Raw Data/R Code/11.5-fold cross-validation/
- Raw Data/R Code/11.5-fold cross-validation/.RData
- Raw Data/R Code/11.5-fold cross-validation/.Rhistory
- Raw Data/R Code/11.5-fold cross-validation/5-fold cross-validation.R
- Raw Data/R Code/2.Variable selection/
- Raw Data/R Code/2.Variable selection/.RData
- Raw Data/R Code/2.Variable selection/.Rhistory
- Raw Data/R Code/2.Variable selection/LASSO.csv
- Raw Data/R Code/2.Variable selection/model.R
- Raw Data/R Code/3.Nomogram/
- Raw Data/R Code/3.Nomogram/.RData
- Raw Data/R Code/3.Nomogram/.Rhistory
- Raw Data/R Code/3.Nomogram/Nomogram.csv
- Raw Data/R Code/3.Nomogram/Nomogram.R
- Raw Data/R Code/4.ROC curve/
- Raw Data/R Code/4.ROC curve/.RData
- Raw Data/R Code/4.ROC curve/.Rhistory
- Raw Data/R Code/4.ROC curve/ROC.R
- Raw Data/R Code/5.Calibration curves/
- Raw Data/R Code/5.Calibration curves/.RData
- Raw Data/R Code/5.Calibration curves/.Rhistory
- Raw Data/R Code/5.Calibration curves/Calibration curves.R
- Raw Data/R Code/6.Decision curve analysis/
- Raw Data/R Code/6.Decision curve analysis/.RData
- Raw Data/R Code/6.Decision curve analysis/.Rhistory
- Raw Data/R Code/6.Decision curve analysis/Decision curve analysis.R
- Raw Data/R Code/7.Dynamic Nomogram/
- Raw Data/R Code/7.Dynamic Nomogram/.RData
- Raw Data/R Code/7.Dynamic Nomogram/.Rhistory
- Raw Data/R Code/7.Dynamic Nomogram/Dynamic Nomogram.R
- Raw Data/R Code/8.Cross-validation Visualization/
- Raw Data/R Code/8.Cross-validation Visualization/.RData
- Raw Data/R Code/8.Cross-validation Visualization/.Rhistory
- Raw Data/R Code/8.Cross-validation Visualization/Cross-validation Visualization.R
- Raw Data/R Code/9.Stratified analysis/
- Raw Data/R Code/9.Stratified analysis/.RData
- Raw Data/R Code/9.Stratified analysis/.Rhistory
- Raw Data/R Code/9.Stratified analysis/Stratified analysis.R
