# Supplementary material for: Development of a prognostic model for patients with extensive-stage small cell lung cancer undergoing immunotherapy and chemotherapy
Source: Front Immunol. 2025 Mar 7;16:1561333. doi: 10.3389/fimmu.2025.1561333 (PMC11926142; doi:10.3389/fimmu.2025.1561333)
Supplement: Supplementary file 1 [file DataSheet1.zip › Raw Data/R Code/1.Table1/LASSO.csv]

sex	age	age65	status_OS	OS	status_PFS	PFS	KPS	smoking	basic_disease	lung_cancer	tumor	lose_weight	T	N	M	stage	oligo_M	brain_M	bone_M	hepatic_M	adrenal_M	abdomen_M	hydrothorax	pleura_involved	lung_site	lobe_site	LDH_	ALB_	NLR	PLR	MLR	SII	immuno_cycles	response_to_firstline_immunotherapy
1	67	1	0	19	0	19	1	1	1	0	0	0	4	3	3	4	1	1	0	0	0	0	0	1	1	1	0	0	0	0	0	0	25	PR
1	62	0	0	8.83	1	8	1	1	1	0	0	1	4	3	3	4	0	0	1	0	1	0	0	0	1	1	0	0	0	0	0	0	7	PD
0	72	1	0	24.57	0	24.57	1	0	1	0	0	1	4	3	0	2	0	0	0	0	0	0	0	0	1	1	0	0	0	0	0	0	15	PR
0	51	0	1	7.57	1	6.53	1	0	0	0	0	0	3	2	3	4	0	0	1	0	1	0	1	1	0	1	1	0	0	0	0	0	10	PD
1	64	0	0	9.2	0	9.2	1	1	0	0	0	1	1	3	3	4	1	0	1	0	0	1	0	0	0	1	0	1	0	0	0	0	6	SD
0	48	0	1	22	1	6.4	1	1	0	0	0	0	2	2	3	4	1	0	0	0	0	0	0	0	1	1	0	1	1	0	0	0	6	PR
1	54	0	0	21.2	0	21.2	1	1	1	0	0	0	3	1	2	3	1	0	0	0	0	0	1	0	0	3	0	0	0	0	1	0	31	PR
1	69	1	1	14	1	8.17	1	0	0	0	0	0	2	2	3	4	0	1	0	0	0	0	0	1	0	1	0	0	1	0	1	0	14	PR
1	58	0	0	8.93	0	8.93	1	1	0	0	0	0	4	3	3	4	1	0	1	0	0	0	0	1	0	1	1	0	1	0	1	0	7	PR
1	67	1	0	27.1	1	9.57	1	1	0	0	0	0	2	2	3	4	1	0	0	0	0	1	0	1	1	1	0	0	0	1	1	0	30	PD
1	59	0	0	8.43	1	3	2	0	0	0	0	0	2	3	3	4	0	0	1	1	0	0	0	0	0	1	0	0	0	1	1	0	3	SD
1	60	0	0	33	1	6	1	1	0	1	1	0	4	2	1	3	1	0	0	0	0	0	1	1	1	3	0	0	0	1	1	0	54	PD
0	68	1	0	8.1	0	8.1	1	1	0	0	0	0	4	3	3	4	1	0	0	0	0	0	1	0	0	1	0	1	0	1	1	0	10	SD
1	65	1	1	9	1	4.67	1	1	0	0	0	0	2	2	3	4	1	1	0	0	0	0	0	0	1	1	0	0	0	1	0	1	2	PD
0	62	0	0	16.67	1	14.8	1	1	0	0	0	0	1	2	3	4	0	1	0	0	1	0	1	0	0	1	0	0	0	1	0	1	16	PD
0	64	0	0	7.5	0	7.5	1	1	0	0	0	1	2	3	1	3	1	0	0	0	0	0	1	0	0	1	0	0	0	1	0	1	6	PR
1	60	0	0	31.5	1	24.5	1	1	0	0	0	0	3	2	3	4	0	0	1	0	1	0	0	0	1	3	0	0	0	1	0	1	20	PR
1	69	1	1	12	1	4.9	1	1	1	1	1	0	4	2	1	3	1	0	0	0	0	0	1	0	0	3	0	0	0	1	0	1	7	PD
1	64	0	0	8	0	8	1	1	1	0	0	0	1	3	3	4	1	0	0	0	1	0	0	0	0	1	1	1	0	1	0	1	11	SD
0	68	1	1	10	1	5	1	1	0	0	1	0	3	2	3	4	1	1	0	0	0	0	1	0	1	1	0	0	1	1	0	1	5	PD
1	67	1	1	12.3	1	5.23	1	1	1	0	0	0	4	2	3	4	1	1	0	0	0	0	0	0	0	1	0	0	1	1	0	1	6	SD
1	73	1	1	4.6	1	2.83	1	1	1	0	0	0	4	3	3	4	1	0	0	1	0	0	1	0	1	3	1	0	1	1	0	1	4	PD
1	74	1	1	4.9	1	3.13	1	1	1	0	0	0	3	2	3	4	0	0	1	1	0	0	0	0	1	3	1	0	1	1	0	1	4	PD
1	57	0	0	30	0	30	1	1	0	0	0	0	2	3	3	4	1	0	1	0	0	0	1	0	0	1	0	1	1	1	0	1	43	PR
1	60	0	0	18.3	1	1	1	1	0	0	0	0	1	2	3	4	1	0	1	0	0	0	0	0	0	1	0	1	1	1	0	1	7	PD
1	55	0	0	3	0	3	1	1	1	1	1	0	4	3	1	3	1	0	0	0	0	0	1	0	1	3	0	0	1	0	1	1	4	SD
1	57	0	1	17	1	2.1	1	1	0	1	1	0	2	3	3	4	1	1	1	0	1	0	1	0	0	1	0	0	0	1	1	1	7	PD
1	62	0	1	14	1	9.3	1	1	1	1	1	0	3	2	3	4	0	0	1	1	0	0	0	0	0	1	0	0	0	1	1	1	8	PR
1	62	0	0	28.33	0	28.33	1	1	1	0	0	0	1	3	3	4	1	0	1	0	0	0	0	0	0	1	0	0	0	1	1	1	4	SD
1	62	0	1	9.2	1	7	2	1	1	0	0	0	2	1	2	3	1	0	1	0	0	0	0	0	1	3	0	0	0	1	1	1	8	PD
0	62	0	0	14.4	1	11	1	0	0	0	0	0	4	2	0	1	1	0	0	0	0	0	0	0	1	3	0	1	0	1	1	1	10	PD
1	71	1	0	9.1	0	9.1	1	1	1	0	0	0	4	2	3	4	1	0	1	0	1	0	1	1	1	1	0	0	1	1	1	1	5	SD
1	55	0	1	4	1	4.5	1	1	1	0	0	0	2	3	3	4	0	0	1	1	1	0	0	1	1	1	0	0	1	1	1	1	7	PD
1	44	0	1	19.73	1	13.8	1	0	0	1	1	1	4	2	1	3	1	0	0	0	0	0	0	1	1	1	0	0	1	1	1	1	5	PR
1	58	0	1	22	1	5.6	1	1	0	1	1	0	1	3	2	3	1	0	0	0	0	0	1	0	1	1	0	0	1	1	1	1	4	PD
1	61	0	1	10.5	1	8.47	1	1	0	0	0	0	4	3	1	3	1	0	0	0	0	0	1	0	1	1	0	0	1	1	1	1	10	PD
0	59	0	0	8	0	8	1	1	1	0	1	1	3	3	1	3	1	0	0	0	0	0	1	0	1	1	0	0	1	1	1	1	5	PR
1	69	1	0	3.3	0	3.3	1	1	0	0	0	0	3	3	1	3	1	0	0	0	0	0	1	0	1	1	0	0	1	1	1	1	4	SD
1	64	0	0	21	0	21	1	1	1	0	0	0	2	3	1	3	1	0	0	0	0	0	1	0	1	1	0	0	1	1	1	1	3	SD
1	64	0	1	15.23	1	4.67	1	1	1	0	0	0	3	2	1	3	1	0	0	0	0	0	1	0	1	1	0	0	1	1	1	1	10	SD
1	51	0	0	5	0	5	1	1	0	0	0	0	2	3	3	4	0	0	1	0	0	1	0	0	1	1	0	0	1	1	1	1	6	SD
1	52	0	1	19.6	1	4.23	1	0	0	0	0	0	1	3	3	4	1	0	0	0	1	0	0	0	1	1	0	0	1	1	1	1	10	SD
1	55	0	0	2.67	0	2.67	1	1	1	0	1	0	4	3	2	4	0	0	1	1	0	0	0	0	1	1	0	0	1	1	1	1	4	SD
0	53	0	1	10.1	1	7.4	1	0	0	0	0	0	4	3	3	4	1	0	0	1	0	0	0	0	1	1	0	0	1	1	1	1	7	PD
1	73	1	0	5	0	5	1	0	0	0	0	0	4	3	3	4	1	0	1	0	0	0	0	0	1	1	0	0	1	1	1	1	8	PR
1	60	0	0	30	0	30	1	1	0	0	1	0	4	3	3	4	1	1	0	0	0	0	0	0	1	1	0	0	1	1	1	1	35	SD
1	72	1	1	10.5	1	5.6	1	0	1	0	0	0	4	2	3	4	1	1	0	0	0	0	0	0	1	1	0	0	1	1	1	1	8	PR
1	65	1	1	21.23	1	7.67	1	1	0	0	0	0	4	3	2	3	1	0	0	0	0	0	0	0	1	1	0	0	1	1	1	1	25	PD
1	77	1	0	6.5	1	2.7	1	1	0	0	0	1	3	3	1	3	1	0	0	0	0	0	0	0	1	1	0	0	1	1	1	1	8	PD
1	68	1	1	7.47	1	6	1	1	1	0	1	0	2	2	3	4	0	0	1	0	0	0	1	1	0	1	0	0	1	1	1	1	7	PR
1	76	1	1	1.7	1	1.7	1	1	1	0	0	0	4	3	3	4	1	0	0	1	0	0	1	0	0	1	0	0	1	1	1	1	4	SD
1	63	0	0	6	0	6	1	1	0	0	0	0	3	2	1	4	1	0	0	0	0	0	1	0	0	1	0	0	1	1	1	1	9	PR
1	66	1	1	6	1	5	1	1	1	0	0	0	2	3	3	4	1	0	1	0	0	0	0	0	0	1	0	0	1	1	1	1	7	PR
1	58	0	1	6	1	6	1	1	1	0	0	0	3	2	3	4	1	1	0	0	0	0	0	0	0	1	0	0	1	1	1	1	2	SD
1	48	0	1	23.27	1	8.3	0	1	0	0	0	0	3	1	3	4	1	1	0	0	0	0	0	0	0	1	0	0	1	1	1	1	10	PR
1	67	1	1	7.2	1	3	1	1	1	0	0	0	4	2	3	4	1	0	0	0	0	0	0	0	0	1	0	0	1	1	1	1	6	PD
1	72	1	1	5.7	1	5.3	1	1	1	0	1	0	2	3	3	4	1	0	0	1	0	0	0	0	1	2	0	0	1	1	1	1	6	PD
1	52	0	0	26	0	26	1	1	0	0	0	0	4	3	3	4	1	1	0	0	0	0	0	0	1	2	0	0	1	1	1	1	36	SD
1	62	0	1	18	1	5.57	1	1	1	0	0	0	3	2	1	3	1	0	0	0	0	0	0	1	1	3	0	0	1	1	1	1	7	PR
1	67	1	1	20	1	5.57	1	1	1	0	0	0	1	1	3	4	1	0	0	1	0	0	1	0	1	3	0	0	1	1	1	1	7	PR
1	70	1	0	26	1	8.43	1	1	1	0	1	0	4	3	1	3	1	0	0	0	0	0	1	0	1	3	0	0	1	1	1	1	12	PR
1	67	1	0	2.5	0	2.5	1	1	1	1	1	1	3	3	1	3	1	0	0	0	0	0	1	0	1	3	0	0	1	1	1	1	4	PR
0	56	0	0	24	0	24	0	1	0	1	1	0	4	2	1	3	1	0	0	0	0	0	1	0	1	3	0	0	1	1	1	1	3	SD
1	77	1	1	5	1	4.6	1	0	1	0	0	0	4	2	1	3	1	0	0	0	0	0	1	0	1	3	0	0	1	1	1	1	3	SD
0	50	0	1	3.63	1	2	1	1	1	0	0	0	2	2	3	4	0	0	1	1	0	1	0	0	1	3	0	0	1	1	1	1	3	SD
1	63	0	0	6.67	0	6.67	1	1	1	0	0	0	2	3	3	4	0	1	1	1	1	0	0	0	1	3	0	0	1	1	1	1	5	SD
1	79	1	1	6.6	1	6.6	1	0	1	0	0	0	1	3	3	4	1	0	1	1	0	0	0	0	1	3	0	0	1	1	1	1	9	SD
1	61	0	0	4.7	1	3.2	1	0	1	0	1	0	2	3	3	4	1	0	1	0	0	0	0	0	1	3	0	0	1	1	1	1	4	PD
0	68	1	0	5.5	0	5.5	1	1	0	0	1	0	1	3	0	1	0	0	0	0	0	0	0	0	1	3	0	0	1	1	1	1	6	PR
0	56	0	1	10.9	1	4.2	1	0	0	0	0	0	4	3	3	4	1	0	0	0	1	0	1	0	0	3	0	0	1	1	1	1	5	PD
1	65	1	0	4	0	4	1	1	0	0	0	0	4	3	2	3	1	0	1	0	0	0	1	0	0	3	0	0	1	1	1	1	4	SD
1	44	0	0	23	1	6.87	1	0	0	0	0	0	3	3	2	3	1	0	0	0	1	0	0	0	0	3	0	0	1	1	1	1	8	PD
1	52	0	0	5.7	0	5.7	1	1	1	0	0	0	3	2	3	4	1	0	0	1	0	0	0	0	0	3	0	0	1	1	1	1	7	PR
0	67	1	0	2.67	0	2.67	1	0	0	0	0	0	3	2	3	4	1	0	1	0	0	0	0	0	0	3	0	0	1	1	1	1	4	SD
1	61	0	0	12	1	11.8	1	1	0	0	0	0	2	1	3	4	0	0	1	0	0	0	0	0	0	3	0	0	1	1	1	1	25	PD
1	65	1	1	23.5	1	5.5	0	1	1	0	0	0	2	2	1	3	1	0	0	0	0	0	0	0	0	3	0	0	1	1	1	1	3	PD
1	67	1	1	7.5	1	4	2	1	0	0	0	1	2	2	3	4	0	1	1	1	0	1	0	1	1	1	1	0	1	1	1	1	7	PR
1	72	1	0	17	1	4.4	1	1	1	0	0	0	3	2	3	4	0	1	1	0	0	1	0	0	1	1	1	0	1	1	1	1	20	PD
1	56	0	1	7	1	7	1	1	0	0	0	0	3	3	3	4	0	1	1	1	0	0	0	0	1	1	1	0	1	1	1	1	6	SD
1	70	1	1	5.93	1	5.23	1	1	0	0	0	0	3	1	3	4	0	1	1	0	0	0	0	0	1	1	1	0	1	1	1	1	5	PD
1	77	1	0	3.4	1	3	2	1	1	0	0	0	3	2	1	3	1	0	0	0	0	0	1	1	0	1	1	0	1	1	1	1	14	PD
0	66	1	1	5.63	1	3.9	2	1	0	0	0	0	4	3	3	4	0	1	1	0	0	0	1	0	0	1	1	0	1	1	1	1	4	PD
1	65	1	1	4.5	1	2	1	1	1	0	1	0	2	2	3	4	0	0	1	1	1	0	0	0	0	1	1	0	1	1	1	1	3	PD
1	68	1	1	5.7	1	4.6	1	1	0	0	1	0	4	3	3	4	1	0	1	1	0	0	0	0	0	1	1	0	1	1	1	1	5	PD
1	66	1	0	10.7	1	6.5	1	1	0	0	0	0	4	2	3	4	0	0	1	1	0	0	0	0	0	1	1	0	1	1	1	1	5	PD
0	72	1	0	8.1	0	8.1	1	1	1	0	1	0	4	3	3	4	1	0	0	1	0	0	0	0	0	1	1	0	1	1	1	1	4	SD
1	64	0	1	5.17	1	3.47	1	1	1	0	1	0	2	3	3	3	1	0	1	0	0	0	0	0	0	1	1	0	1	1	1	1	6	PD
0	74	1	1	29	1	4.63	1	1	1	0	0	0	3	3	3	4	1	0	0	0	0	0	1	0	1	3	1	0	1	1	1	1	5	PD
1	49	0	1	6.17	1	1.67	1	1	0	0	0	0	4	2	3	4	0	0	1	1	0	1	0	0	1	3	1	0	1	1	1	1	3	SD
1	67	1	1	6	1	3	1	1	0	0	0	0	1	2	2	3	0	1	0	0	0	1	0	0	1	3	1	0	1	1	1	1	3	SD
1	63	0	1	14	1	5	1	1	1	0	0	0	4	3	3	4	0	0	1	1	0	0	0	0	1	3	1	0	1	1	1	1	6	PR
1	60	0	0	25.2	1	12.56	1	1	1	0	0	0	2	2	3	4	0	0	1	0	0	0	0	0	1	3	1	0	1	1	1	1	25	PR
1	63	0	0	8	1	4	1	1	0	0	0	0	4	3	3	4	1	0	0	0	0	1	1	1	0	3	1	0	1	1	1	1	6	PD
1	62	0	0	4.5	0	4.5	1	1	0	0	0	1	4	3	3	4	0	0	1	1	0	1	0	0	0	3	1	0	1	1	1	1	2	SD
1	69	1	1	6.9	1	6.9	2	1	1	0	0	0	2	2	3	4	0	0	1	1	0	0	0	0	0	3	1	0	1	1	1	1	7	SD
1	63	0	0	4.5	0	4.5	1	1	1	0	0	0	4	3	3	4	0	0	1	0	0	0	1	0	1	1	0	1	1	1	1	1	6	SD
1	32	0	0	30.67	1	4.83	1	1	0	0	0	0	1	3	3	4	0	1	1	0	0	1	0	0	1	1	0	1	1	1	1	1	29	PD
1	57	0	0	12.23	1	7.87	1	1	1	1	0	1	4	2	2	4	1	0	0	0	0	1	0	0	1	1	0	1	1	1	1	1	12	PD
1	63	0	1	7.23	1	7.23	1	1	1	0	0	0	3	2	3	4	0	1	0	0	1	0	0	0	1	1	0	1	1	1	1	1	6	PR
1	69	1	1	18	1	8.9	1	1	0	0	0	0	3	3	1	3	1	0	0	0	0	0	0	0	1	1	0	1	1	1	1	1	12	PR
1	60	0	1	10	1	4.23	1	1	1	0	0	1	3	3	3	4	0	1	1	0	1	0	0	0	0	1	0	1	1	1	1	1	4	PD
1	71	1	0	7	1	6.73	1	1	1	0	0	0	2	2	3	4	0	0	1	1	0	0	0	0	0	1	0	1	1	1	1	1	2	SD
1	59	0	0	28	1	24	2	1	0	1	1	0	2	3	3	4	0	1	1	0	0	0	0	0	0	1	0	1	1	1	1	1	12	PR
1	62	0	0	5.7	0	5.7	1	0	0	0	0	0	4	3	3	4	1	0	1	0	0	0	0	0	0	1	0	1	1	1	1	1	7	PR
1	68	1	0	7.4	0	7.4	1	1	1	0	0	0	1	3	1	3	1	0	0	0	0	0	0	0	0	1	0	1	1	1	1	1	6	SD
0	53	0	0	12.83	1	9.67	1	0	1	1	1	1	2	2	3	4	1	0	0	0	0	1	1	0	1	3	0	1	1	1	1	1	16	PR
0	57	0	0	2.67	0	2.67	1	0	0	1	1	0	2	3	3	4	0	1	1	1	1	0	0	0	1	3	0	1	1	1	1	1	4	SD
1	51	0	1	15.9	1	11.1	1	1	0	1	1	0	4	2	3	4	1	1	0	0	0	0	0	1	0	3	0	1	1	1	1	1	14	PR
0	44	0	1	3	1	3	1	0	1	0	0	1	3	3	2	3	1	0	0	0	1	0	0	0	0	3	0	1	1	1	1	1	3	SD
1	66	1	1	8.6	1	4.6	1	1	0	0	0	0	1	3	3	4	1	0	1	0	0	0	0	0	0	3	0	1	1	1	1	1	6	PR
1	46	0	1	10.5	1	6.17	1	1	1	0	0	0	4	3	3	4	1	0	1	0	0	0	0	0	0	1	1	1	1	1	1	1	8	PD
1	62	0	0	8.5	1	1.5	1	1	1	0	0	1	4	3	3	4	0	0	1	0	0	0	1	1	1	3	1	1	1	1	1	1	1	PD
