# Supplementary material for: Development of a prognostic model for patients with extensive-stage small cell lung cancer undergoing immunotherapy and chemotherapy
Source: Front Immunol. 2025 Mar 7;16:1561333. doi: 10.3389/fimmu.2025.1561333 (PMC11926142; doi:10.3389/fimmu.2025.1561333)
Supplement: Supplementary file 1 [file DataSheet1.zip › Raw Data/R Code/1.Table1/table1.csv]

	level	Overall					Charactreistic	All patints [cases(%)]
n		112					Total	112
sex (%)	0	21 (18.8)					Sex
	1	91 (81.2)					Female	21 (18.8)
age (median [IQR])		63.00 [57.75, 68.00]					Male	91 (81.2)
age65 (%)	0	65 (58.0)					age (median [IQR])	63.00 [57.75, 68.00]
	1	47 (42.0)					age65
KPS (%)	0	3 ( 2.7)					<65	65 (58.0)
	1	102 (91.1)					¡Ý65	47 (42.0)
	2	7 ( 6.2)					KPS
smoking (%)	0	20 (17.9)					0	3 ( 2.7)
	1	92 (82.1)					1	102 (91.1)
basic_disease (%)	0	56 (50.0)					2	7 ( 6.2)
	1	56 (50.0)					smoking (%)
lung_cancer (%)	0	98 (87.5)					No	20 (17.9)
	1	14 (12.5)					Yes	92 (82.1)
tumor (%)	0	86 (76.8)					basic_disease (%)
	1	26 (23.2)					No	56 (50.0)
lose_weight (%)	0	97 (86.6)					Yes	56 (50.0)
	1	15 (13.4)					lung_cancer (%)
T (%)	1	14 (12.5)					No	98 (87.5)
	2	29 (25.9)					Yes	14 (12.5)
	3	27 (24.1)					tumor (%)
	4	42 (37.5)					No	86 (76.8)
N (%)	1	6 ( 5.4)					Yes	26 (23.2)
	2	44 (39.3)					lose_weight (%)
	3	62 (55.4)					No	97 (86.6)
M (%)	0	3 ( 2.7)					Yes	15 (13.4)
	1	21 (18.8)					T (%)
	2	10 ( 8.9)					T1	14 (12.5)
	3	78 (69.6)					T2	29 (25.9)
stage (%)	1	2 ( 1.8)					T3	27 (24.1)
	2	1 ( 0.9)					T4	42 (37.5)
	3	29 (25.9)					N (%)
	4	80 (71.4)					N1	6 ( 5.4)
oligo_M (%)	0	38 (33.9)					N2	44 (39.3)
	1	74 (66.1)					N3	62 (55.4)
brain_M (%)	0	87 (77.7)					M (%)
	1	25 (22.3)					M0	3 ( 2.7)
bone_M (%)	0	61 (54.5)					M1a	21 (18.8)
	1	51 (45.5)					M1b	10 ( 8.9)
hepatic_M (%)	0	86 (76.8)					M1c	78 (69.6)
	1	26 (23.2)					stage (%)
adrenal_M (%)	0	95 (84.8)					¢óB	2 ( 1.8)
	1	17 (15.2)					¢óC	1 ( 0.9)
abdomen_M (%)	0	99 (88.4)					¢ôA	29 (25.9)
	1	13 (11.6)					¢ôB	80 (71.4)
hydrothorax (%)	0	76 (67.9)					oligo_M (%)
	1	36 (32.1)					No	38 (33.9)
pleura_involved (%)	0	96 (85.7)					Yes	74 (66.1)
	1	16 (14.3)					brain_M (%)
lung_site (%)	0	50 (44.6)					No	87 (77.7)
	1	62 (55.4)					Yes	25 (22.3)
lobe_site (%)	1	69 (61.6)					bone_M (%)
	2	2 ( 1.8)					No	61 (54.5)
	3	41 (36.6)					Yes	51 (45.5)
LDH_ (%)	0	86 (76.8)					hepatic_M (%)
	1	26 (23.2)					No	86 (76.8)
ALB_ (%)	0	88 (78.6)					Yes	26 (23.2)
	1	24 (21.4)					adrenal_M (%)
NLR (%)	0	21 (18.8)					No	95 (84.8)
	1	91 (81.2)					Yes	17 (15.2)
PLR (%)	0	10 ( 8.9)					abdomen_M (%)
	1	102 (91.1)					No	99 (88.4)
MLR (%)	0	18 (16.1)					Yes	13 (11.6)
	1	94 (83.9)					hydrothorax (%)
SII (%)	0	13 (11.6)					No	76 (67.9)
	1	99 (88.4)					Yes	36 (32.1)
immuno_cycles (median [IQR])		6.00 [4.00, 10.00]					pleura involved
response_to_firstline_immunotherapy (%)	PD	42 (37.5)					No	96 (85.7)
	PR	34 (30.4)					Yes	16 (14.3)
	SD	36 (32.1)					lung site
							Left	50 (44.6)
							Right	62 (55.4)
							lobe site
							upper	69 (61.6)
							middle	2 ( 1.8)
							lower	41 (36.6)
							LDH
							No	86 (76.8)
							Yes	26 (23.2)
							ALB
							No	88 (78.6)
							Yes	24 (21.4)
							NLR
							No	21 (18.8)
							Yes	91 (81.2)
							PLR
							No	10 ( 8.9)
							Yes	102 (91.1)
							MLR
							No	18 (16.1)
							Yes	94 (83.9)
							SII
							No	13 (11.6)
							Yes	99 (88.4)
							Immuno cycles (median [IQR])	6.00 [4.00, 10.00]
							Response to firstline immunotherapy
							PD	42 (37.5)
							PR	34 (30.4)
							SD	36 (32.1)
