# Supplementary material for: Development of a prognostic model for patients with extensive-stage small cell lung cancer undergoing immunotherapy and chemotherapy
Source: Front Immunol. 2025 Mar 7;16:1561333. doi: 10.3389/fimmu.2025.1561333 (PMC11926142; doi:10.3389/fimmu.2025.1561333)
Supplement: Supplementary file 1 [file DataSheet1.zip › Raw Data/R Code/1.Table1/Table1.R]

#1.加载R包，电脑里若无tableone，去掉下面的
#install.packages("tableone")
library(tableone)
#2.清理运行环境
rm(list = ls()) 
#3.读入数据
aa<- read.csv('化免预测模型LASSO.csv')

#4.查看数据前6行
head(aa)

#5.查看数据数据性质
str(aa)
#6.提取变量的名字
names(aa)
shapiro.test(aa$age)#p＞0.05才符合正态分布
shapiro.test(aa$immuno_cycles)#p＞0.05才符合正态分布
#转为factor
aa[, c(1, 3:4, 6, 8:33,35)] <- lapply(aa[, c(1, 3:4, 6, 8:33,35)], as.factor)
#5.查看数据数据性质
str(aa)
#条件1# myVars的（）中输入想要在Table 1出现的变量【英文引号以英文逗号隔开】
myVars <- c("sex","age","age65","KPS","smoking","basic_disease","lung_cancer","tumor","lose_weight",
            "T","N","M","stage","oligo_M","brain_M","bone_M","hepatic_M","adrenal_M","abdomen_M","hydrothorax",
            "pleura_involved","lung_site","lobe_site","LDH_","ALB_","NLR","PLR","MLR","SII",
            "immuno_cycles","response_to_firstline_immunotherapy")#16个变量
#条件2# catVars的（）内指明上述中哪些是分类变量

catVars <- c("sex","age65","KPS","smoking","basic_disease","lung_cancer","tumor","lose_weight",
             "T","N","M","stage","oligo_M","brain_M","bone_M","hepatic_M","adrenal_M","abdomen_M","hydrothorax",
             "pleura_involved","lung_site","lobe_site","LDH_","ALB_","NLR","PLR","MLR","SII",
             "response_to_firstline_immunotherapy")#14个分类变量
#条件3# tableone包默认输出均数+标准差，所以nonvar的（）输入那些连续变量是非正态分布的（输出中位数+四分位数）

nonvar <- c("immuno_cycles","age")  # 指定哪些变量是非正态分布变量

#构建Table 函数
table<- CreateTableOne(vars = myVars,       #条件1
                       factorVars = catVars, #条件2
                       data = aa,  #源数据
                       addOverall = TRUE)  #增加overall列
#输出结果
table1 <- print(table,  #构建的table函数（包括条件1.2）
                showAllLevels=TRUE, #显示所有变量
                nonnormal = nonvar) #条件3
#保存至Excel
write.csv(table1, file = "table1.csv")
