# Supplementary material for: Development of a prognostic model for patients with extensive-stage small cell lung cancer undergoing immunotherapy and chemotherapy
Source: Front Immunol. 2025 Mar 7;16:1561333. doi: 10.3389/fimmu.2025.1561333 (PMC11926142; doi:10.3389/fimmu.2025.1561333)
Supplement: Supplementary file 1 [file DataSheet1.zip › Raw Data/R Code/10.c_index/c_index.R]

#加载R包
library(survival) 
#清理工作环境
rm(list = ls()) 
#加载数据
aa<-read.csv("化免预测模型列线图.csv") 
#分类变量转为factor
for (i in names(aa)[c(3:8)]){aa[,i] <- as.factor(aa[,i])}
#检查，是不是都转换成功了
str(aa)
#coxph( )的C-index
#coxph()
model1<-coxph(Surv(time,status==1)~age65+kps+brain+hepatic+nlr+immuno_cycles,data=aa)
summary(model1)

#Concordance= 0.836  (se = 0.024 )
#95%CI:C+/-1.96*se

#cph( )的C-index
library(rms) 
library(pec)#计算时间c-index用

#为数据设置语言环境
#rms包函数一般都需运行这两行代码
dd<- datadist(aa)
options(datadist='dd')

#cph（）
model2<-cph(Surv(time,status==0)~age65+kps+brain+hepatic+nlr+immuno_cycles,
            x=T,y=T,surv=T,
            data=aa);model2

#C=Dxy/2+0.5

#C-index的校正
#设置随机数，保证下次做的校准数值跟本次一致
set.seed(10) #数字随便写

#用cph()结果：model2
#根据Dxy计算C-index并1000次重抽样
c<- validate(model2, 
             dxy=T, 
             B=1000);c
#提取Dxy
Dxy1= c[rownames(c)=="Dxy",
        colnames(c)=="index.corrected"]#校准后

Dxy2 = c[rownames(c)=="Dxy", 
         colnames(c)=="index.orig"]#校准前
#计算C-index
#校正C-index
c_index1  <- abs(Dxy1)/2+0.5 
#未校正C-index
c_index2 <- abs(Dxy2)/2+0.5 

#结果
c_index1    #0.5854001 校准后
c_index2    #0.7589917
