# Supplementary material for: Development of a prognostic model for patients with extensive-stage small cell lung cancer undergoing immunotherapy and chemotherapy
Source: Front Immunol. 2025 Mar 7;16:1561333. doi: 10.3389/fimmu.2025.1561333 (PMC11926142; doi:10.3389/fimmu.2025.1561333)
Supplement: Supplementary file 1 [file DataSheet1.zip › Raw Data/R Code/11.5-fold cross-validation/5-fold cross-validation.R]

#cox回归用
library(survival)
#K折交叉验证用
library(caret)
#cox回归ROC曲线用
library(riskRegression)
#清理工作环境
rm(list = ls()) 
#读入数据
aa<- read.csv('化免预测模型列线图.csv')
#查看变量性质
str(aa)
#批量数值转因子
for (i in names(aa)[c(3:8)]){aa[,i] <- as.factor(aa[,i])}
#再次检查变量性质
str(aa)

#---------------无交叉验证的模型AUC值---------------

#1.建多因素Cox回归模型
model<-coxph(Surv(time,status)~
               age65+kps+brain+hepatic+nlr+immuno_cycles,data =aa,x=T);summary(model)
#2.ROC&AUC              
mod1<-  Score(list(model1=model), 
              Hist(time, status)~1, 
              data=aa,
              plots = 'roc',
              metrics="auc", 
              times=24);mod1
#查看AUC
mod1$AUC$score$AUC
#AUC=0.8636092
#看ROC
plotROC(mod1)

#-----------------------------N次K折交叉验证----------------------
#cox回归用
library(survival)
#K折交叉验证用
library(caret)
#cox回归ROC曲线用
library(riskRegression)
#清理工作环境
rm(list = ls()) 
#读入数据
aa<- read.csv('化免预测模型列线图.csv')
#查看变量性质
str(aa)
# 将除immuno_cycles外的其他变量转换为因子变量
for (i in names(aa)[c(3:7)]){aa[,i] <- as.factor(aa[,i])}

# 创建5折交叉验证的分割
set.seed(123)
folds <- createFolds(aa$status, k = 5, list = TRUE, returnTrain = TRUE)

# 初始化AUC值的向量
auc_value <- numeric()

# 进行5次5折交叉验证
for(i in 1:length(folds)){
  train <- aa[folds[[i]],] 
  test <- aa[-folds[[i]],] 
  model <- coxph(Surv(time,status) ~ age65 + kps + brain + hepatic + nlr + immuno_cycles, data = train, x = T)
  mod <- Score(list(model1 = model), formula = Surv(time, status) ~ 1, data = test, metrics = "auc", times = 24)
  auc_value[i] <- as.numeric(mod$AUC$score$AUC)
}

# 输出AUC值的摘要统计
summary(auc_value)
