# Supplementary material for: Development of a prognostic model for patients with extensive-stage small cell lung cancer undergoing immunotherapy and chemotherapy
Source: Front Immunol. 2025 Mar 7;16:1561333. doi: 10.3389/fimmu.2025.1561333 (PMC11926142; doi:10.3389/fimmu.2025.1561333)
Supplement: Supplementary file 1 [file DataSheet1.zip › Raw Data/R Code/2.Variable selection/model.R]

########预测模型筛选变量
#批量单因素回归分析包
library(survival)
library(plyr)

#逐步回归包
library(MASS)

#全子集回归包
library(leaps)

#Lasso回归+交叉验证包
#library(survival)
library(glmnet)

#多因素Cox模型ROC曲线比较包
library(riskRegression)
#library(survival)
#1.清理工作环境
rm(list = ls()) 
#2.数据放入工作目录后读取
aa<- read.csv('化免预测模型LASSO.csv')
#3.查看变量名
names(aa)
#4.查看变量性质
str(aa)

#5.批量数值转因子
for (i in names(aa)[c(1,3,8:33,35)]){aa[,i] <- as.factor(aa[,i])}
#6.再次查看变量性质，数据第1,4-12列变量已转为factor
str(aa)
##########方法一：批量单因素筛选P<0.05的变量--------------------------------------
#1.批量单因素cox的y
y<- Surv(time = aa$OS,event = aa$status_OS==1)
#2.循环函数
Uni_cox_model<- function(x){
  FML <- as.formula(paste0 ("y~",x))
  cox<- coxph(FML,data=aa)
  cox1<-summary(cox)
  HR <- round(cox1$coefficients[,2],2)
  PValue <- round(cox1$coefficients[,5],3)
  CI5 <-round(cox1$conf.int[,3],2)
  CI95 <-round(cox1$conf.int[,4],2)
  Uni_cox_model<- data.frame('Characteristics' = x,
                             'HR' = HR,
                             'CI5' = CI5,
                             'CI95' = CI95,
                             'Uni_P' = PValue)
  return(Uni_cox_model)}  
#3.需要挑选需要进行单因素分析的变量。
variable.names<- colnames(aa)[c(1:3,8:35)];variable.names
#4.进行循环并调整最终结果
Uni_cox <- lapply(variable.names, Uni_cox_model)
Uni_cox<- ldply(Uni_cox,data.frame)
Uni_cox$HR.CI95<-paste0(Uni_cox$HR," (",Uni_cox$CI5,'-',Uni_cox$CI95,")")
Uni_cox<-Uni_cox[,-2:-4] 
View(Uni_cox)
#5.筛选p<0.05的变量
Uni_cox$Characteristics[Uni_cox$Uni_P<0.05]


####------------------------方法二：最优子集回归（全子集回归）------------------
#波浪号，左边为结局，右边为10个变量，regsubsets()函数进行全子集回归。
leaps<- regsubsets(status_OS==1~sex+age+age65+KPS+smoking+basic_disease+lung_cancer+tumor+lose_weight
                   +T+N+M+stage+oligo_M+brain_M+bone_M+hepatic_M+adrenal_M+abdomen_M
                   +hydrothorax+pleura_involved+lung_site+lobe_site+LDH_+ALB_
                   +NLR+PLR+MLR+SII+immuno_cycles+response_to_firstline_immunotherapy,data = aa)
sum<- summary(leaps )
#按照最优子集回归模型评价标准找到最佳组合
which.min(sum$cp)#马洛斯CP最小值
which.max(sum$adjr2) #调整R2最大值
which.min(sum$bic) #贝叶斯信息准则最小值
#以调整R²为标准画图，看变量组合

plot(leaps,scale="adjr2")
plot(leaps,scale="bic")
plot(leaps,scale="Cp")
###------------------------方法三：LASSO回归+交叉验证------------

#1.数据转矩阵函数：data.matrix（）
#x <- data.matrix(aa[,1:35])
x <- data.matrix(aa[, c(1:3, 8:35)])
y <- data.matrix(Surv(aa$OS,aa$status_OS==1))
#2.lasso回归
fit<- glmnet(x, y,family="cox",alpha=1)
#3.可视化结果
plot(fit, xvar="lambda", label=T)
#4.使用交叉验证来确定最佳的lambda。
cv.fit <- cv.glmnet(x, y,
                    family="cox",
                    alpha = 1)
plot(cv.fit)
#5.显示两个惩罚值（调优系数）下的变量及其回归系数
ridge.coef1 <- predict(fit, s=cv.fit$lambda.1se, type = "coefficients");ridge.coef1
ridge.coef2 <- predict(fit, s=cv.fit$lambda.min, type = "coefficients");ridge.coef2

#--------------------三种方法筛选的变量进行多因素Cox分析----

#单因素cox筛选的变量进行多因素Cox，逐步向后回归法AIC最小值判断最终模型
COX<-coxph(Surv(OS,status_OS==1)~age65+hepatic_M+LDH_+NLR+SII+immuno_cycles,data=aa,x=T)#6
stepAIC(COX,direction="backward")

#全子集回归(BSR)筛选的变量多因素进行Cox，逐步向后回归法AIC最小值判断最终模型
BSR<-coxph(Surv(OS,status_OS==1)~lose_weight+N+M+stage+bone_M+hepatic_M+adrenal_M+immuno_cycles,data =aa,x=T)#6
stepAIC(BSR,direction="backward")

#LASSO回归筛选的变量进行多因素Cox，逐步向后法逐步向后回归法AIC最小值判断最终模型
LASSO<-coxph(Surv(OS,status_OS==1)~age65+KPS+M+brain_M+hepatic_M+NLR+immuno_cycles,data =aa,x=T)#6
stepAIC(LASSO,direction="backward")

####------------------三种方法构建的模型的比较------------

#基于单因素Cox回归构建的最终模型，3个变量
#COX1<-coxph(Surv(OS,status_OS==1)~age65+hepatic_M+immuno_cycles,data=aa,x=T)#5

#基于最优子集回归(BSR)构建的最终模型，4个变量
#BSR<-coxph(Surv(OS,status_OS==1)~M+stage+hepatic_M+immuno_cycles,data =aa,x=T)#6

#基于LASSO回归构建的最终模型，6个变量
#LASSO<-coxph(Surv(OS,status_OS==1)~age65+KPS+brain_M+hepatic_M+NLR+immuno_cycles,data =aa,x=T)#6

#绘制ROC曲线评估三种模型性能
#绘制ROC曲线评估三种模型性能
# 基于单因素Cox回归构建的最终模型，5个变量
COX1 <- coxph(Surv(OS, status_OS==1) ~ age65 + hepatic_M + immuno_cycles, data = aa)

# 基于最优子集回归(BSR)构建的最终模型，6个变量
BSR <- coxph(Surv(OS, status_OS==1) ~ M + stage + hepatic_M + immuno_cycles, data = aa)

# 基于LASSO回归构建的最终模型，6个变量
LASSO <- coxph(Surv(OS, status_OS==1) ~ age65 + KPS + brain_M + hepatic_M + NLR + immuno_cycles, data = aa)

#####三个ROC曲线比较，通过CHAT酱编写修改代码
library(pROC)

# 计算每个模型的预测值
COX1_pred <- predict(COX1, newdata = aa, type = "lp")
BSR_pred <- predict(BSR, newdata = aa, type = "lp")
LASSO_pred <- predict(LASSO, newdata = aa, type = "lp")

# 创建ROC曲线对象
COX1_roc <- roc(response = aa$status_OS, predictor = COX1_pred)
BSR_roc <- roc(response = aa$status_OS, predictor = BSR_pred)
LASSO_roc <- roc(response = aa$status_OS, predictor = LASSO_pred)

# 绘制ROC曲线
plot(COX1_roc, col = "blue", main = "ROC Curve Comparison", print.auc = TRUE, print.auc.y = 0.4)
plot(BSR_roc, col = "green", add = TRUE, print.auc = TRUE, print.auc.y = 0.3)
plot(LASSO_roc, col = "red", add = TRUE, print.auc = TRUE, print.auc.y = 0.2)

# 添加图例失败，AI添加
#legend("bottomright", legend = c("COX1", "BSR", "LASSO"), col = c("blue", "green", "red"), lwd = 2)

#模型AIC比较；AIC,越小越好
AIC(COX1,BSR,LASSO)
