# Supplementary material for: Development of a prognostic model for patients with extensive-stage small cell lung cancer undergoing immunotherapy and chemotherapy
Source: Front Immunol. 2025 Mar 7;16:1561333. doi: 10.3389/fimmu.2025.1561333 (PMC11926142; doi:10.3389/fimmu.2025.1561333)
Supplement: Supplementary file 1 [file DataSheet1.zip › Raw Data/R Code/3.Nomogram/Nomogram.csv]

status	time	age65	KPS	brain_M	hepatic_M	NLR	immuno_cycles
0	19	1	1	1	0	0	25
0	8.83	0	1	0	0	0	7
0	24.57	1	1	0	0	0	15
1	7.57	0	1	0	0	0	10
0	9.2	0	1	0	0	0	6
1	22	0	1	0	0	1	6
0	21.2	0	1	0	0	0	31
1	14	1	1	1	0	1	14
0	8.93	0	1	0	0	1	7
0	27.1	1	1	0	0	0	30
0	8.43	0	2	0	1	0	3
0	33	0	1	0	0	0	54
0	8.1	1	1	0	0	0	10
1	9	1	1	1	0	0	2
0	16.67	0	1	1	0	0	16
0	7.5	0	1	0	0	0	6
0	31.5	0	1	0	0	0	20
1	12	1	1	0	0	0	7
0	8	0	1	0	0	0	11
1	10	1	1	1	0	1	5
1	12.3	1	1	1	0	1	6
1	4.6	1	1	0	1	1	4
1	4.9	1	1	0	1	1	4
0	30	0	1	0	0	1	43
0	18.3	0	1	0	0	1	7
0	3	0	1	0	0	1	4
1	17	0	1	1	0	0	7
1	14	0	1	0	1	0	8
0	28.33	0	1	0	0	0	4
1	9.2	0	2	0	0	0	8
0	14.4	0	1	0	0	0	10
0	9.1	1	1	0	0	1	5
1	4	0	1	0	1	1	7
1	19.73	0	1	0	0	1	5
1	22	0	1	0	0	1	4
1	10.5	0	1	0	0	1	10
0	8	0	1	0	0	1	5
0	3.3	1	1	0	0	1	4
0	21	0	1	0	0	1	3
1	15.23	0	1	0	0	1	10
0	5	0	1	0	0	1	6
1	19.6	0	1	0	0	1	10
0	2.67	0	1	0	1	1	4
1	10.1	0	1	0	1	1	7
0	5	1	1	0	0	1	8
0	30	0	1	1	0	1	35
1	10.5	1	1	1	0	1	8
1	21.23	1	1	0	0	1	25
0	6.5	1	1	0	0	1	8
1	7.47	1	1	0	0	1	7
1	1.7	1	1	0	1	1	4
0	6	0	1	0	0	1	9
1	6	1	1	0	0	1	7
1	6	0	1	1	0	1	2
1	23.27	0	0	1	0	1	10
1	7.2	1	1	0	0	1	6
1	5.7	1	1	0	1	1	6
0	26	0	1	1	0	1	36
1	18	0	1	0	0	1	7
1	20	1	1	0	1	1	7
0	26	1	1	0	0	1	12
0	2.5	1	1	0	0	1	4
0	24	0	0	0	0	1	3
1	5	1	1	0	0	1	3
1	3.63	0	1	0	1	1	3
0	6.67	0	1	1	1	1	5
1	6.6	1	1	0	1	1	9
0	4.7	0	1	0	0	1	4
0	5.5	1	1	0	0	1	6
1	10.9	0	1	0	0	1	5
0	4	1	1	0	0	1	4
0	23	0	1	0	0	1	8
0	5.7	0	1	0	1	1	7
0	2.67	1	1	0	0	1	4
0	12	0	1	0	0	1	25
1	23.5	1	0	0	0	1	3
1	7.5	1	2	1	1	1	7
0	17	1	1	1	0	1	20
1	7	0	1	1	1	1	6
1	5.93	1	1	1	0	1	5
0	3.4	1	2	0	0	1	14
1	5.63	1	2	1	0	1	4
1	4.5	1	1	0	1	1	3
1	5.7	1	1	0	1	1	5
0	10.7	1	1	0	1	1	5
0	8.1	1	1	0	1	1	4
1	5.17	0	1	0	0	1	6
1	29	1	1	0	0	1	5
1	6.17	0	1	0	1	1	3
1	6	1	1	1	0	1	3
1	14	0	1	0	1	1	6
0	25.2	0	1	0	0	1	25
0	8	0	1	0	0	1	6
0	4.5	0	1	0	1	1	2
1	6.9	1	2	0	1	1	7
0	4.5	0	1	0	0	1	6
0	30.67	0	1	1	0	1	29
0	12.23	0	1	0	0	1	12
1	7.23	0	1	1	0	1	6
1	18	1	1	0	0	1	12
1	10	0	1	1	0	1	4
0	7	1	1	0	1	1	2
0	28	0	2	1	0	1	12
0	5.7	0	1	0	0	1	7
0	7.4	1	1	0	0	1	6
0	12.83	0	1	0	0	1	16
0	2.67	0	1	1	1	1	4
1	15.9	0	1	1	0	1	14
1	3	0	1	0	0	1	3
1	8.6	1	1	0	0	1	6
1	10.5	0	1	0	0	1	8
0	8.5	0	1	0	0	1	1
