# Supplementary material for: Development of a prognostic model for patients with extensive-stage small cell lung cancer undergoing immunotherapy and chemotherapy
Source: Front Immunol. 2025 Mar 7;16:1561333. doi: 10.3389/fimmu.2025.1561333 (PMC11926142; doi:10.3389/fimmu.2025.1561333)
Supplement: Supplementary file 1 [file DataSheet1.zip › Raw Data/R Code/3.Nomogram/Nomogram.R]

rm(list=ls())
#1.加载R包
library(rms)
library(survival)
#2.载入数据，status=0为复发
aa<- read.csv('化免预测模型列线图.CSV')
#3. 查看数据类型，本例结局为status，0为复发
str(aa)
library(Hmisc)
#加载数据，
#rms包下面两行代码需要执行，不然易报错。
nomo<-datadist(aa)
options(datadist='nomo')
#构建多因素回归模型
coxfit <- cph(Surv(time, status==1)~age65+KPS+brain_M+hepatic_M+NLR+immuno_cycles,
             x=T,y=T,
             data=aa,
             surv=T,
             time.inc = 12*5)
coxfit
#或者直接计算C指数
Cindex <- rcorrcens(Surv(as.numeric(aa$time),aa$status==1)~predict(coxfit))
Cindex 

# 构建生存函数，注意你的最大生存时间
surv <- Survival(coxfit) 
surv1 <- function(x) surv(12,x) # 1年OS
surv2 <- function(x) surv(12*2,x) # 2年OS

nom <- nomogram(coxfit,
                fun = list(surv1,surv2),
                lp = T,
                funlabel = c('1-year survival Probability',
                             '2-year survival Probability'),
                maxscale = 100,
                fun.at = c(0.95,0.9,0.8,0.7,0.6,0.5,0.4,0.3,0.2,0.1))

plot(nom, 
     lplabel="Linear Predictor",
     xfrac = 0.2, # 左侧标签距离坐标轴的距离
     #varname.label = TRUE, 
     tcl = -0.2, # 刻度长短和方向 
     lmgp = 0.1, # 坐标轴标签距离坐标轴远近
     points.label ='Points', 
     total.points.label = 'Total Points',
     cap.labels = FALSE,
     cex.var = 0.8, # 左侧标签字体大小
     cex.axis = 0.6, # 坐标轴字体大小
     col.grid = gray(c(0.8, 0.95))) # 竖线颜色
