# Supplementary material for: Development of a prognostic model for patients with extensive-stage small cell lung cancer undergoing immunotherapy and chemotherapy
Source: Front Immunol. 2025 Mar 7;16:1561333. doi: 10.3389/fimmu.2025.1561333 (PMC11926142; doi:10.3389/fimmu.2025.1561333)
Supplement: Supplementary file 1 [file DataSheet1.zip › Raw Data/R Code/4.ROC curve/ROC.R]

#R包
#install.packages("survivalROC")
library(riskRegression)
library(survival)
#清理工作环境
rm(list = ls()) 
#使用survival包自带的lung数据集
# 从CSV文件中读取数据并创建数据框
aa <- read.csv("化免预测模型列线图.csv")
aa <- data.frame(aa)
names(aa)
#1.列线图的多因素Cox回归模型。本例随机使用lung数据集的5个变量建模
f1 <- coxph(Surv(time,status==1)~age65+kps+brain+
              hepatic+nlr+immuno_cycles,
            data=aa,
            x=T)
#2.计算模型ROC
###例如评估两年的ROC及AUC值
model<- Score(list(model1=f1), 
              Hist(time, status==1)~1, 
              data = aa,
              times = 24,
              plots = 'roc',
              metrics ="auc")
#3.画图
plotROC(model, 
        xlab="1-Specificity",
        ylab="Sensitivity",
        lty=1,  #线型，2=虚线
        cex=1.1,#字体大小
        pch=2,  #文字格式
        lwd=2,    #线粗
        col="red",
        legend="模型1")


#####----------------------一个模型不同时间点的ROC--------------------
#若想画f1模型在12月和24月的ROC曲线且放在一张图上。 

#修改Score()函数time=，poltROC( )里的add=T打开即可。

pk2<- Score(list(model1=f1), 
            Hist(time, status==1)~1, 
            data = aa,
            times = 12,
            plots = 'roc',
            metrics ="auc")
plotROC(pk2,
        col="red",
        legend="12月ROC")

pk2<- Score(list(model1=f1), 
            Hist(time, status==1)~1, 
            data = aa,
            times = 24,
            plots = 'roc',
            metrics ="auc")
plotROC(pk2,
        col = "blue",#修改颜色以区分
        legend="24月ROC",#修改标签
        add=T)
