# Supplementary material for: Development of a prognostic model for patients with extensive-stage small cell lung cancer undergoing immunotherapy and chemotherapy
Source: Front Immunol. 2025 Mar 7;16:1561333. doi: 10.3389/fimmu.2025.1561333 (PMC11926142; doi:10.3389/fimmu.2025.1561333)
Supplement: Supplementary file 1 [file DataSheet1.zip › Raw Data/R Code/5.Calibration curves/Calibration curves.R]

#1.r包
library(rms)

#2.载入数据，status=0为复发
rm(list = ls()) #清理环境
aa<- read.csv('化免预测模型列线图.CSV')
names(aa)
#t=T分期；n=N分期，hr=激素受体，her2,0=阴，1=阳
#0=阴性，1=阳性；g=组织学等级；
#rt=放疗，0=否，1=是。
#status，0=死亡，1=生存
#3.数据转换
#在R语言1,2,3代表的变量默认为连续变量，
#应该用factor函数将其转为分类变量，
#不然之后所有的统计学分析都是错的
#用for循环将本例中第4-9个变量批量转为分类
for (i in names(aa)[c(3:8)]){aa[,i] <- as.factor(aa[,i])}

#1、设置数据环境

nomo<-datadist(aa)
options(datadist='nomo')
#这一步一定不能少，很多不然就是各种报错


#2、构建列线图的Cox回归模型

#因为感兴趣事件是死亡所以这里我设定status==0，
#若你的数据感兴趣事件为1可以==1
nomo1 <- cph(Surv(time,status==1)~age65+KPS+brain_M+hepatic_M+NLR+immuno_cycles,
             x=T,y=T,
             data=aa,
             surv=T,
             time.inc=12*2#示例数据time=月所以12*5就是评估5年的校准曲线
)#这里的time.inc一定要与下面画校准曲线的函数一致，不然图会出错！

#3、模型校准曲线绘制
p<- calibrate(nomo1,#模型名称
              cmethod='KM',
              method='boot',#检测方法
              u=12*2,#评估的时间，注：一定要与模型的时间一致
              m=28, #每次抽样的样本量，
              B=1000)#抽样次数
#注，m值的确定：m=数据总数/3-4,即你想让最终的校准曲线有3个点，那就是m=数据总数/3
#B值一般1000，电脑配置不好可以选500,300,100等
plot(p,
     add=F,#增加第二条线
     conf.int=T,#95%CI
     subtitles = T,#副标题
     cex.subtitles=0.8, #副标题大小
     lwd=2,#95%CI粗细
     lty=1,#95%CI实线，2=虚线
     errbar.col="blue",#95%CI颜色
     xlim=c(0.0,1),#x轴范围
     ylim=c(0.0,1),
     xlab="列线图预测的2年OS",
     ylab="实际2年OS",
     col="red")#曲线颜色
