# Supplementary material for: Development of a prognostic model for patients with extensive-stage small cell lung cancer undergoing immunotherapy and chemotherapy
Source: Front Immunol. 2025 Mar 7;16:1561333. doi: 10.3389/fimmu.2025.1561333 (PMC11926142; doi:10.3389/fimmu.2025.1561333)
Supplement: Supplementary file 1 [file DataSheet1.zip › Raw Data/R Code/6.Decision curve analysis/Decision curve analysis.R]

#1.安装devtools
#install.packages("devtools")
#2.从github安装ggDCA
devtools::install_github('yikeshu0611/ggDCA')

#注：若是devtools::install_github('yikeshu0611/ggDCA')也报错，可先运行：
options(unzip ='internal')
#载入R包
library(rms)
library(ggDCA)
library(survival)  

#清理环境
rm(list = ls()) 

#2.载入数据，status=0为复发
aa<- read.csv('化免预测模型列线图.CSV')

#使用cph（）函数时运行
#即报错：adjustment values not defined here or with datadist.....时
bb<-datadist(aa)
options(datadist='bb')

#1、构建多因素Cox回归模型
#数据中status，0为感兴趣事件，因此status==0
model1<-coxph(Surv(time,status==1)~age65+kps+brain+
                hepatic+nlr+immuno_cycles,
              data=aa)


#2、决策曲线分析 DCA
dca1<-dca(model1,
          new.data = NULL,
          times=24)

#3、DCA曲线绘制和美化
ggplot(dca1,       
       model.names="模型1",
       linetype =F, #线型
       lwd = 1.2)   #线粗

###曲线下面积及净获益范围
model1<-cph(Surv(time,status==1)~age65+kps+brain+
              hepatic+nlr+immuno_cycles,
            data=aa)
dca1<-dca(model1,times=24)
AUDC(dca1)

#运行结果
#   model1        All       None 
#0.06035219 0.01139759 0.00000000
rFP.p100(dca1)
