# Supplementary material for: Development of a prognostic model for patients with extensive-stage small cell lung cancer undergoing immunotherapy and chemotherapy
Source: Front Immunol. 2025 Mar 7;16:1561333. doi: 10.3389/fimmu.2025.1561333 (PMC11926142; doi:10.3389/fimmu.2025.1561333)
Supplement: Supplementary file 1 [file DataSheet1.zip › Raw Data/R Code/7.Dynamic Nomogram/Dynamic Nomogram.R]

##################################################
#1.安装和加载R包
library(rms)#建模包
library(DynNom)#动态化包
#2.载入数据
#清理环境
rm(list = ls()) 
aa<- read.csv('化免预测模型列线图.csv')
str(aa)#查看数据结果
#3-1.数值转因子并重命名
aa$age65<-factor(aa$age65, 
             levels=c("0","1"),  
             labels=c("No","Yes")) 
aa$KPS<- factor(aa$KPS, 
               levels=c("0","1","2"),  
               labels=c("0","1","2")) 
aa$brain_M<-factor(aa$brain_M, 
               levels=c("0","1"),  
               labels=c("No","Yes"))
aa$hepatic_M<-factor(aa$hepatic_M, 
             levels=c("0","1"), 
             labels=c("No","Yes"))
aa$NLR<- factor(aa$NLR, 
                levels=c("0","1"),  
                labels=c("Low","High")) 
aa$status<-factor(aa$status)
#年龄是连续变量，所以不用转换
#3-2.更改变量名
label(aa$age65)<-"Elderly"
label(aa$KPS) <-"ECOG PS"
label(aa$brain_M)<-"Brain metastases"
label(aa$hepatic_M)<-"Hepatic metastasis"
label(aa$immuno_cycles)<-"Immunotherapy cycles"

####构建多因素Cox模型
#加载数据，
#rms包下面两行代码需要执行，不然易报错。
nomo<-datadist(aa)
options(datadist='nomo')
#构建多因素回归模型
nomo1 <- cph(Surv(time,status==1)~age65+KPS+brain_M+hepatic_M+NLR+immuno_cycles,
             x=T,y=T,
             data=aa,
             surv=T,
             time.inc = 12*2)
###画基本列线图
#设置预测时间
#里预测3个：1,3,5年
surv <- Survival(nomo1)#使用刚才构建的模型预测
surv1 <- function(x)surv(12*1,lp=x)
surv2 <- function(x)surv(12*2,lp=x)

nomo2<-nomogram(nomo1,
                #1.感兴趣的预测时间
                fun=list(surv1,surv2),
                #2. 预测时间段的名字
                funlabel=c('1-year survival probability',
                           '2-year survival probability'),
                #3.是否显示回归系数轴，一般为F
                lp =T, 
                #4.#分数为百分制
                maxscale=100,
                #5.设置预测复发率的范围【根据自己数据修改】
                fun.at=c("0.95",'0.9','0.8',
                         '0.7','0.6','0.5','0.4',
                         '0.3','0.2','0.1')
);plot(nomo2)

#生成动态列线图
DynNom(nomo1) 
#关闭上步动态列线图网页
DNbuilder(nomo1) 
#生成脚本文件（在工作目录下）


#######################################

install.packages('rsconnect')
##获取密钥
rsconnect::setAccountInfo(name='gaoyunbinjiayou', token='07F3BE4E209C8E560075C4AD510AF6B8', secret='dv68UpQCkKIuR2GDiF07LLXOTLdB9qasLm5MRI3a')
