# Supplementary material for: Development of a prognostic model for patients with extensive-stage small cell lung cancer undergoing immunotherapy and chemotherapy
Source: Front Immunol. 2025 Mar 7;16:1561333. doi: 10.3389/fimmu.2025.1561333 (PMC11926142; doi:10.3389/fimmu.2025.1561333)
Supplement: Supplementary file 1 [file DataSheet1.zip › Raw Data/R Code/8.Cross-validation Visualization/Cross-validation Visualization.R]

# 加载必要的库
library(survival)
library(caret)
library(riskRegression)
library(ggplot2)

# 读入数据
aa <- read.csv('化免预测模型列线图.csv')

# 将除immuno_cycles外的其他变量转换为因子变量
for (i in names(aa)[c(3:7)]){aa[,i] <- as.factor(aa[,i])}

# 创建5折交叉验证的分割
set.seed(123)
folds <- createFolds(aa$status, k = 5, list = TRUE, returnTrain = TRUE)

# 初始化AUC和C-index值的向量
auc_value_1yr <- numeric()
auc_value_2yr <- numeric()
c_index_1yr <- numeric()
c_index_2yr <- numeric()

# 进行5次5折交叉验证
for(i in 1:length(folds)){
  train <- aa[folds[[i]],] 
  test <- aa[-folds[[i]],] 
  model <- coxph(Surv(time,status) ~ age65 + kps + brain + hepatic + nlr + immuno_cycles, data = train, x = T)
  
  # 计算1年和2年的AUC
  mod_1yr <- Score(list(model1 = model), formula = Surv(time, status) ~ 1, data = test, metrics = "auc", times = 12)
  mod_2yr <- Score(list(model1 = model), formula = Surv(time, status) ~ 1, data = test, metrics = "auc", times = 24)
  auc_value_1yr[i] <- as.numeric(mod_1yr$AUC$score$AUC)
  auc_value_2yr[i] <- as.numeric(mod_2yr$AUC$score$AUC)
  
  # 计算模型的预测值并保存到测试数据集中
  test$pred <- predict(model, type = "risk", newdata = test)
  
  # 计算1年和2年的C-index
  c_index_1yr[i] <- concordance(Surv(time, status) ~ pred, data = subset(test, time <= 12))$concordance
  c_index_2yr[i] <- concordance(Surv(time, status) ~ pred, data = subset(test, time <= 24))$concordance
}

# 创建数据框以便于绘图
df <- data.frame(
  Metric = rep(c("AUC", "C-index"), each = 10),
  Time = rep(rep(c("1 Year", "2 Years"), each = 5), 2),
  Value = c(auc_value_1yr, auc_value_2yr, c_index_1yr, c_index_2yr)
)

# 绘制小提琴图
ggplot(df, aes(x = Time, y = Value, fill = Metric)) +
  geom_violin() +
  geom_boxplot(width = 0.1) +
  theme_minimal() +
  labs(title = "5-Fold Cross-Validation Results", y = "Value", fill = "Metric") +
  facet_wrap(~ Metric, scales = "free")

#------------------自创小提琴图，根据微信代码修改--------------------------------
  
library(ggplot2)
library(ggprism)

ggplot(df, aes(Metric, Value)) +
  geom_violin(aes(fill = Metric), draw_quantiles = FALSE, trim = 0) +
  geom_boxplot(width = 0.1, outlier.shape = NA) +  # 去掉箱线图的异常值标记
  theme_prism(base_size = 15, border = TRUE) +
  theme(legend.position = "none")

#########显示出1年和2年的##########3
# 创建数据框以便于绘图
df <- data.frame(
  Metric = rep(c("AUC", "C-index"), each = 10),
  Time = rep(rep(c("1 Year", "2 Years"), each = 5), 2),
  Value = c(auc_value_1yr, auc_value_2yr, c_index_1yr, c_index_2yr)
)

# 将Metric和Time合并为一个新的变量Metric_Time
df$Metric_Time <- paste(df$Metric, df$Time, sep = " ")

# 绘制小提琴图
ggplot(df, aes(Metric_Time, Value, fill = Metric)) +
  geom_violin(draw_quantiles = FALSE, trim = 0) +
  geom_boxplot(width = 0.1, outlier.shape = NA) +
  theme_prism(base_size = 15, border = TRUE) +
  labs(title = "Comparison of AUC and C-index at 1 Year and 2 Years", y = "Value") +
  theme(legend.position = "none")
